# Supplementary material for: Metabolomics shows the Australian dingo has a unique plasma profile
Source: Sci Rep. 2021 Mar 4;11:5245. doi: 10.1038/s41598-021-84411-6 (PMC7933249; doi:10.1038/s41598-021-84411-6)
Supplement: Supplementary file 2 — Supplementary Information 2. [file 41598_2021_84411_MOESM2_ESM.xlsx]

## Sheet: Sheet1
This file contains data used to analyse metabolic differences between the dingo and domestic dog breeds.
data1_all_chemicals have 666 metabolites detected intially by LC_MS for 34 individuals
data2_whole have 143 metabolites obtained from LC-MS analysis on 10 dingoes and 10 dingo-dog hybrids

## Sheet: data1_all_chemicals
Name	Breed	X3..5..Cyclic.IMP	DL.Lactic.Acid	X4.Oxoproline	Ethylenediaminetetraacetic.acid	Ascorbic.acid	X.R..10.Hydroxystearate	Oleic.acid	X2.Oxooctadecanoicacid	Linoleic.acid	Ethyl.myristate	Arachidonic.acid	Arachidonic.acid.1	D.....Glutamine	Pyruvic.acid	Ascorbic.acid.1	Taurine	Sulfate	X3.4.Dihydroxybenzenesulfonic.acid	Stearic.acid	L.Glutamic.acid	X.Hydroxyethyl.methacrylate	X.Hydroxyethyl.methacrylate.1	X4.Oxoproline.1	L.Glutamic.acid.1	Hexanoic.acid	DL._.Leucine	X.2S.4S..4.Amino.2.hydroxy.2.methylpentanedioic.acid	X5.Aminovaleric.acid	Prostaglandin.E1	L.Glutathione.oxidized	L.Histidine	X.2R..2.3.Dihydroxypropanoic.acid	X16.Hydroxyhexadecanoic.acid	X_.Alanine	X8.Hydroxyalanylclavam	DIMETHYL.THIOPHOSPHATE	D.....Malic.acid	DL._.Leucine.1	X6.Hydroxy.2.naphthoic.acid	Xanthine	X2.Hydroxy2.methylbutyricacid	Hypoxanthine	L.Phenylalanine	Adenosine.5..monophosphate	X.15Z..9.12.13.Trihydroxy.15.octadecenoic.acid	X2.Oxoglutaric.acid	Citric.acid	Citric.acid.1
Norm. Area: Sample_1n.raw (F14)	Basenji	11451843764	13662948487	704009383	6.57654e+08	7.91637e+06	583363781	5.77624e+08	3.31072e+08	3.08962e+08	4.41665e+08	1.42574e+08	1.41777e+08	6.11888e+08	8.3562e+08	8.82568e+06	7.60769e+08	5.82928e+08	1.56945e+08	1.76784e+08	1.30944e+07	2.19527e+08	2.19527e+08	3.57811e+08	9.63733e+07	1.03022e+08	4.35225e+08	654493	4.12171e+08	2.39083e+06	233923217	2.14806e+08	5.14487e+06	8.23711e+07	2.16567e+08	3.91005e+07	2.40401e+08	1.07465e+08	3.00795e+08	1.98287e+08	3.08218e+07	2.49142e+07	8.41971e+06	1.30494e+08	5.76036e+07	1.21185e+06	1.58209e+06	9.36776e+07	9.3394e+07
Norm. Area: Sample_2n.raw (F15)	Basenji	12514517174	15095546486	7.4902e+08	6.37192e+08	1.33999e+07	964066506	9.54134e+08	4.94152e+08	4.36537e+08	6.70626e+08	1.36811e+08	1.35377e+08	6.95739e+08	9.28126e+08	1.34027e+07	7.74409e+08	3.28417e+08	3.18734e+08	2.0904e+08	1.13153e+07	1.21011e+08	1.21011e+08	3.1228e+08	8.1167e+07	7.90418e+07	189636320	609113	1.58456e+08	2.40537e+06	2.74105e+08	172904476	4.74935e+06	1.87538e+08	1.27583e+08	4.08161e+07	2.29491e+08	1.10788e+08	1.11839e+08	2.48954e+08	5.87885e+07	9.84034e+06	2.09614e+07	1.01062e+08	7.58409e+07	1.50279e+06	1.94405e+06	1.57348e+06	5.67047e+07
Norm. Area: Sample_3n.raw (F16)	Basenji	40358310460	10581009842	523468375	2042451584	4.56593e+06	7.63771e+08	757403554	5.14111e+08	4.97313e+08	7.63379e+08	1.37908e+08	137312909	1106571800	7.01124e+08	4.56181e+06	8.58805e+08	6.84248e+08	4.1365e+08	2.10455e+08	1.1592e+08	203978134	203978134	6.17132e+08	1.02414e+08	6.58105e+07	2.55578e+08	572060	1.84742e+08	1.09014e+07	596899	2.04774e+08	8.01514e+06	1.33117e+08	1.39118e+08	2.48762e+08	3.1143e+08	8.3714e+07	2.16152e+08	1.62554e+08	3.31307e+07	1.06489e+07	4.05985e+06	1.418e+08	1.96232e+07	1.39365e+06	3.38497e+06	1.36823e+08	1.42798e+08
Norm. Area: Sample_4n.raw (F17)	Basenji	38785677231	12987696511	6.51842e+08	2383274622	2.55307e+06	6.90097e+08	6.84571e+08	4.3198e+08	4.14952e+08	7.1024e+08	1.01534e+08	1.00286e+08	1082834480	6.43147e+08	2.1876e+06	7.62966e+08	719991722	5.44024e+07	2.193e+08	4.12271e+07	2.68063e+08	2.68063e+08	6.5321e+08	9.63069e+07	5.56489e+07	3.29481e+08	489944	321134556	6.75252e+06	398544	2.23715e+08	5.48412e+06	1.10032e+08	164798121	2.83058e+08	3.38446e+08	107261881	2.72817e+08	1.89222e+08	5.5024e+07	1.21687e+07	1.80401e+07	1.48557e+08	1.15104e+07	1.5287e+06	824346	1.9593e+08	6.76083e+06
Norm. Area: Sample_5n.raw (F18)	Basenji	26756240113	8065295270	432467939	1568441326	757083	8.31018e+08	8.2406e+08	5.17956e+08	5.00506e+08	7.88138e+08	9.4043e+07	9.31467e+07	8.4687e+08	3.20744e+08	861116	6.70545e+08	4.16874e+08	378093119	2.19643e+08	1.47727e+07	1.79556e+08	1.79556e+08	3.98391e+08	6.77443e+07	7.93051e+07	2.89904e+08	454912	2.32957e+08	3.00588e+06	311851	1.64827e+08	6.79197e+06	1.29881e+08	1.50366e+08	2.02155e+08	2.82315e+08	6.1796e+07	183281936	1.08206e+08	3.13209e+07	2.82461e+07	8.91828e+06	1.08424e+08	6.47104e+06	556991	1.60654e+06	9.45408e+07	9.6213e+07
Norm. Area: Sample_7n.raw (F20)	Basenji	39894715113	11550359180	6.74759e+08	2618224458	1.77145e+06	1650063913	1639939094	9.59635e+08	914765468	1255387990	1.63088e+08	1.61787e+08	1037549196	5.82447e+08	2.76865e+06	8.53407e+08	6.47222e+08	7.25203e+08	4.11014e+08	1.35865e+07	315065854	315065854	4.76895e+08	8.46349e+07	6.53195e+07	2.80512e+08	446020	2.01113e+08	7.45673e+06	264830	204776155	7.68895e+06	1.7844e+08	1.64294e+08	3.23762e+08	3.06311e+08	9.41389e+07	2.20385e+08	1.54624e+08	5.52147e+07	3.03879e+07	1.4416e+07	1.63726e+08	1.20273e+07	1.64387e+06	1.29377e+06	2.05782e+06	1.7673e+08
Norm. Area: Sample_8n.raw (F21)	Basenji	29642182757	9553193725	4.74992e+08	1698888098	1.08324e+06	3.14804e+08	3.09852e+08	2.08855e+08	2.03379e+08	3.95492e+08	1.18673e+08	1.18159e+08	1109094606	2.08246e+08	808041	7.41351e+08	8.33799e+08	1.23812e+08	1.78855e+08	1.47394e+08	2.07457e+08	2.07457e+08	5.22684e+08	1.31677e+08	4.36268e+07	3.32135e+08	580568	2.86754e+08	7.24907e+06	285571	2.1515e+08	4.33086e+06	4.58272e+07	2.36277e+08	2.00394e+08	3.3412e+08	1.20215e+08	3.39745e+08	1.11127e+08	1.49853e+07	1.24524e+07	4.33533e+06	162344336	6.85662e+06	683055	3.04211e+06	1.67462e+08	1.75698e+08
Norm. Area: Sample_9n.raw (F22)	Basenji	39175005694	11692644380	5.00714e+08	2498335570	1.09638e+06	1230671364	1219656746	7.31253e+08	6.97301e+08	1038572994	7.50774e+07	6.8048e+07	9.39802e+08	407434574	1.03225e+06	6.18817e+08	4.89618e+08	3.58295e+08	2.8156e+08	1.47136e+07	124601426	124601426	5.06679e+08	7.18247e+07	1.12216e+08	2.49808e+08	503628	231394482	6.34114e+06	398794	2.0828e+08	6.36838e+06	2.25893e+08	1.36737e+08	3.32946e+08	3.04949e+08	8.59773e+07	1.80024e+08	1.52117e+08	2.1281e+07	1.93503e+07	4.26888e+06	1.6033e+08	1.24488e+07	1.29007e+06	1.95217e+07	1.07101e+08	121561172
Norm. Area: Sample_10n.raw (F23)	Basenji	32082034305	11367062104	494994057	1765076241	785290	1303131560	1296258814	7.29122e+08	7.0182e+08	1014240927	1.22454e+08	1.21633e+08	1064928417	3.55571e+08	879619	5.23499e+08	6.50966e+08	1.83209e+08	2.41778e+08	7.68919e+07	160377664	160377664	5.49012e+08	6.1481e+07	4.13285e+07	2.14039e+08	521477	1.59492e+08	2.32448e+06	243661	1.6364e+08	3.81713e+06	2.38284e+08	1.19256e+08	2.02699e+08	285698169	6.48491e+07	1.37241e+08	1.41026e+08	4.5424e+07	3.13608e+08	2.24535e+07	1.19573e+08	7.67286e+06	1.00267e+06	741762	1.11625e+08	1.15166e+08
Norm. Area: Sample_11n.raw (F24)	GSD	9194092672	2540039984	2.35063e+08	5.06052e+08	357771	1696484691	1690492942	7.12617e+08	6.82202e+08	8.91804e+08	1.496e+08	148948756	3.20607e+08	206955	412308	5.42631e+08	3.80951e+08	3.06465e+07	1.93981e+08	5.88306e+08	1.37318e+08	1.37318e+08	2.12088e+08	5.71671e+08	1.77544e+08	1.6674e+08	437760	1.35713e+08	1.20042e+07	1.10979e+07	1.2304e+08	2.90403e+07	2.14637e+08	1.24107e+08	4.64217e+07	200230863	7.26912e+07	1.02881e+08	7.77777e+06	5.54848e+06	1.12497e+07	2.24118e+06	8.29651e+07	9.09815e+07	1.11438e+07	1.25609e+06	1.30828e+08	1.33875e+08
Norm. Area: Sample_12n.raw (F25)	GSD	31811081394	6818745507	2.94637e+08	1890388868	815981	829002232	8.23292e+08	4.71869e+08	453255757	5.97695e+08	8.59398e+07	8.5681e+07	7.72327e+08	2.43468e+08	827915	5.0619e+08	5.95394e+08	1.74314e+08	1.83242e+08	7.04027e+07	2.58591e+08	2.58591e+08	3.62947e+08	5.98832e+07	7.85755e+07	2.87059e+08	565015	2.45757e+08	785740	1.46881e+06	2.20538e+08	4.77115e+06	9.58921e+07	2.3602e+08	1.57063e+08	2.75789e+08	4.257e+07	2.23466e+08	7.43746e+07	6.4489e+06	1.7913e+07	1.95895e+06	1.07662e+08	6.98529e+06	1.38459e+06	1.00427e+07	2.0852e+08	2.21239e+08
Norm. Area: Sample_13n.raw (F26)	GSD	36146035389	9012060822	3.78492e+08	2042062925	963590	4.61078e+08	4.5512e+08	3.08839e+08	2.87142e+08	3.90885e+08	6.9441e+07	6.89017e+07	6.84966e+08	2.01102e+08	961914	3.92035e+08	768252532	1.35809e+08	1.38703e+08	1.28704e+07	3.03395e+08	3.56352e+08	3.5426e+08	6.72198e+07	6.81112e+07	2.59883e+08	485264	2.29533e+08	814377	2.89964e+06	1.73309e+08	4.0124e+06	6.81508e+07	1.76717e+08	177990414	2.68685e+08	4.27714e+07	1.68129e+08	1.19074e+08	9.72061e+06	1.07109e+07	2.6509e+06	1.1132e+08	5.96026e+06	1.03684e+06	1.1371e+07	3.18175e+06	1.38317e+08
Norm. Area: Sample_14n.raw (F27)	GSD	31409156213	6072701902	3.54483e+08	1897335705	815618	7.22012e+08	7.15666e+08	4.72599e+08	456107677	5.55176e+08	7.65906e+07	7.6137e+07	8.41089e+08	4.85711e+07	922696	4.50448e+08	5.7491e+08	1.74986e+08	1.76336e+08	1.59155e+07	2.05641e+08	2.05641e+08	3.48581e+08	6.81564e+07	5.50122e+07	2.59798e+08	461534	1.97577e+08	988556	3.53435e+06	208154151	4.33606e+06	8.79418e+07	1.77527e+08	159425445	2.88126e+08	3.08173e+07	1.80334e+08	6.00237e+07	3.23302e+06	9.64536e+06	1.04715e+06	1.27869e+08	5.8069e+06	1.56668e+06	1.01718e+07	1.47483e+08	1.51829e+08
Norm. Area: Sample_15n.raw (F28)	GSD	39172152348	11967888488	4.05423e+08	2405019811	944067	5.48895e+08	5.43841e+08	309923849	3.00424e+08	3.95084e+08	1.01465e+08	1.01119e+08	1136901536	2.00862e+08	996629	5.97706e+08	6.15259e+08	3.17845e+08	1.44227e+08	9.22826e+07	3.88139e+08	3.88139e+08	5.1931e+08	7.8509e+07	4.55516e+07	290014888	567501	1.99939e+08	720742	6.73161e+06	2.53485e+08	6.9529e+06	6.66592e+07	2.43428e+08	1.66137e+08	3.13321e+08	8.73068e+07	2.54746e+08	1.89405e+08	1.54784e+07	1.21398e+07	5.27471e+06	1.13956e+08	1.5681e+07	873913	1.20726e+07	2.90273e+08	3.01725e+08
Norm. Area: Sample_16n.raw (F29)	GSD	20672714492	5188987907	3.17505e+08	1730801007	816690	657984203	652855887	3.44363e+08	3.31325e+08	4.69333e+08	6.51074e+07	6.49315e+07	3.5241e+08	1.13582e+08	762917	500910121	5.68512e+08	2.25224e+08	123021250	1.33442e+07	2.01669e+08	2.01669e+08	2.80734e+08	5.89515e+07	5.43319e+07	2.47022e+08	483109	2.05675e+08	618144	1.87795e+06	1.82297e+08	5.08415e+06	9.62996e+07	2.02012e+08	1.31828e+08	2.59581e+08	2.63153e+07	1.50613e+08	4.44255e+07	3.81679e+06	9.03433e+06	713194	1.10383e+08	6.9354e+06	594553	8.99561e+06	3.59645e+06	1.40102e+08
Norm. Area: Sample_17n.raw (F30)	GSD	8166956865	1567818048	2.19058e+08	3.93632e+08	328301	1187890192	1182518307	5.61577e+08	5.40973e+08	7.29561e+08	1.22298e+08	1.21816e+08	3.7798e+08	2.07187e+06	366996	3.47226e+08	311783298	7.46368e+07	1.76829e+08	3.71305e+08	61516178	6.12838e+07	1.92726e+08	3.64162e+08	1.68983e+08	1.0471e+08	425664	9.42497e+07	9.53128e+06	5.66294e+06	1.097e+08	1.93004e+07	1.36038e+08	1.27469e+08	3.74098e+07	1.58333e+08	5.87181e+07	8.78166e+07	3.94833e+06	7.46553e+06	5.82448e+06	1.38778e+06	7.55305e+07	6.22698e+07	1.07153e+07	535701	7.62759e+07	7.79149e+07
Norm. Area: Sample_18n.raw (F31)	GSD	26840915591	11103196890	414817181	1619462565	792000	7.47027e+08	7.40907e+08	387301277	3.70621e+08	5.62014e+08	1.28814e+08	128371508	9.27344e+08	2.68529e+08	825960	750705402	7.6317e+08	2.96061e+08	1.73734e+08	1.05112e+08	2.00287e+08	491861731	4.72366e+08	9.24186e+07	4.95993e+07	286110296	523271	2.39199e+08	1.08739e+06	2.04568e+06	2.04732e+08	8.56378e+06	1.0902e+08	2.46736e+08	1.28881e+08	3.07083e+08	7.72085e+07	2.5291e+08	1.54469e+08	1.60888e+07	2.16001e+07	2.93547e+06	1.24621e+08	8.98114e+06	1.20107e+06	8.23455e+06	1.99507e+08	1.99554e+08
Norm. Area: Sample_19n.raw (F32)	GSD	27943968666	11905334119	3.34122e+08	1772017781	838340	4.21078e+08	4.1375e+08	2.32382e+08	2.22697e+08	3.81069e+08	5.75908e+07	5.75962e+07	8.56636e+08	1.94951e+08	811845	5.07006e+08	4.72755e+08	1.44637e+08	1.45259e+08	1.69512e+07	199223286	199223286	280164482	6.02666e+07	4.25096e+07	2.53528e+08	441039	2.19381e+08	575519	3.23114e+06	1.66898e+08	4.8624e+06	5.26309e+07	2.22587e+08	2.47769e+08	2.63226e+08	4.74368e+07	222147707	1.67138e+08	2.63401e+06	1.05614e+07	956330	9.03615e+07	8.035e+06	888955	8.52642e+06	1.74e+06	1.41841e+08
Norm. Area: Sample_20n.raw (F33)	GSD	28359163325	8481659063	4.54043e+08	1715236502	741662	2382209490	2374491001	1003043199	9.6099e+08	1533687085	1.02593e+08	1.01945e+08	9.04359e+08	2.50917e+08	789779	5.39327e+08	661347924	1.97133e+08	2.90825e+08	9.7412e+07	4.2637e+08	4.26609e+08	5.42995e+08	8.40523e+07	5.2042e+07	2.73122e+08	536580	2.03707e+08	1.18075e+06	1.96232e+06	2.19921e+08	4.98441e+06	3.74775e+08	2.36928e+08	1.24381e+08	3.20334e+08	6.22948e+07	2.0299e+08	1.03906e+08	2.38963e+07	1.56116e+07	4.66366e+06	1.22656e+08	7.22706e+06	1.16783e+06	17314809	2.49801e+08	2.60777e+08
Norm. Area: Sample_21n.raw (F34)	Dingo	7964991133	3589588136	1.18379e+06	5.18548e+08	357866	4.58217e+08	455496729	3.97738e+08	3.93053e+08	2.78463e+08	1.0472e+08	1.04345e+08	7.1998e+08	362156	420044	483234056	3.63854e+08	9.40638e+07	6.91209e+07	1.68517e+07	1.39355e+08	1.39355e+08	108287434	9.17538e+07	3.76315e+07	1.52252e+08	435878	1.36427e+08	1.10792e+06	1.94914e+08	1.57738e+08	1.70572e+06	8.59897e+07	1.21757e+08	3.63123e+07	1.86555e+08	6.26216e+07	1.09722e+08	2.3834e+07	2.4176e+06	7.13088e+06	6.97296e+06	9.65933e+07	4.26585e+07	393354	844878	7.62064e+07	7.77901e+07
Norm. Area: Sample_22n.raw (F35)	Dingo	11603803227	4192296755	3.02342e+08	5.49859e+08	934991	1028419685	1023839541	4.84421e+08	4.62574e+08	6.93429e+08	1.5383e+08	1.53531e+08	5.64479e+08	563769	857408	5.0198e+08	3.7438e+08	6.38344e+07	1.7456e+08	4.54442e+08	1.26011e+08	1.26011e+08	2.90767e+08	4.36294e+08	1.58884e+08	1.59099e+08	470213	1.21363e+08	1.42274e+07	5.4137e+06	1.68271e+08	3.64193e+07	1.46072e+08	1.23362e+08	4.95676e+07	2.16211e+08	106779692	1.02381e+08	2.15437e+07	1.07248e+07	6.97963e+06	2.63635e+07	9.56473e+07	2.57197e+08	2.35359e+06	3.35333e+06	1.1089e+08	1.13981e+08
Norm. Area: Sample_23n.raw (F36)	Dingo	9691190771	4410490057	3.04166e+08	4.96883e+08	5.33158e+06	4.73066e+08	4.68562e+08	3.32068e+08	3.19943e+08	4.01779e+08	195732398	1.95282e+08	5.53551e+08	1.19627e+06	6.91047e+06	3.76229e+08	4.05268e+08	4.116e+08	1.36513e+08	4.84723e+08	1.30621e+08	1.30621e+08	2.90923e+08	4.64633e+08	1.10387e+08	237867877	717649	1.82222e+08	1.21828e+07	8.45997e+06	2.07779e+08	4.67182e+07	6.17197e+07	1.54368e+08	4.0424e+07	2.32992e+08	1.16391e+08	1.8251e+08	3.11997e+07	1.79716e+07	5.95188e+06	9.79819e+07	145246037	2.66654e+08	1.44613e+06	7.81004e+06	6.898e+07	7.08751e+07
Norm. Area: Sample_24n.raw (F37)	Dingo	10236739283	7231765688	2.32769e+08	540010823	2.41706e+06	7.62833e+08	7.58632e+08	4.35641e+08	4.22064e+08	5.47975e+08	1.54801e+08	1.54664e+08	4.35854e+08	2.39954e+06	1.72725e+06	4.46849e+08	3.98922e+08	3.18222e+08	1.50027e+08	4.79158e+08	1.51504e+08	1.51504e+08	2.50125e+08	4.53755e+08	1.40181e+08	1.69487e+08	574361	1.41075e+08	1.43905e+07	7.2264e+06	1.52481e+08	3.92668e+07	1.33188e+08	1.40211e+08	4.79126e+07	2.16385e+08	1.15205e+08	1.48872e+08	7.60235e+07	1.10616e+07	7.81626e+06	3.29919e+07	9.28076e+07	2.66967e+08	2.73414e+06	6.99697e+06	6.82353e+07	7.06789e+07
Norm. Area: Sample_25n.raw (F38)	Dingo	15533702859	11219259257	4.64412e+07	9.24988e+08	531593	419152698	4.15768e+08	475582263	4.71048e+08	2.15112e+08	1.52727e+08	152542791	9.14168e+08	2.82014e+07	575101	591632323	5.03972e+08	3.02636e+08	7.51166e+07	6.11533e+07	172891904	172891904	1.30386e+08	1.29442e+08	8.89506e+07	2.3426e+08	454021	1.42431e+08	1.35051e+06	2.78085e+08	1.94902e+08	2.33968e+06	4.9958e+07	1.431e+08	67881868	2.73324e+08	1.00706e+08	1.10815e+08	1.47395e+08	5.86931e+06	7.40541e+06	1.27635e+07	125199400	4.18357e+07	1.45986e+06	2.56987e+06	1.12556e+08	1.15219e+08
Norm. Area: Sample_26n.raw (F39)	Dingo	11394893431	5551720764	1.17537e+08	592481268	399413	8.03463e+08	8.00328e+08	3.88561e+08	3.82062e+08	4.82364e+08	9.93522e+07	9.9143e+07	3.63765e+08	1.34074e+07	423081	5.00495e+08	439440376	3.04856e+08	1.02679e+08	8.9641e+07	1.41564e+08	1.41564e+08	1.49908e+08	7.68303e+07	5.88572e+07	1.8112e+08	583287	1.33825e+08	614530	2.73506e+08	1.78703e+08	2.29278e+06	1.4706e+08	1.27187e+08	4.32102e+07	2.39097e+08	6.81189e+07	1.25943e+08	4.46677e+07	2.30763e+06	1.04802e+07	7.68614e+06	1.12896e+08	3.39363e+07	295896	351360	1.14086e+08	1.25469e+08
Norm. Area: Sample_27n.raw (F40)	Dingo	10163122996	2166475722	1.17108e+08	5.17449e+08	381715	7.13385e+08	7.09214e+08	3.95298e+08	3.88251e+08	436307564	9.25347e+07	9.22523e+07	1012715212	3.93e+06	414265	596409335	4.89762e+08	3.74701e+07	9.46637e+07	9.52627e+07	1.49641e+08	1.49818e+08	1.27323e+08	8.22902e+07	5.55481e+07	1.56024e+08	532032	1.44128e+08	536248	2.3969e+08	1.85911e+08	1.66479e+06	1.27559e+08	1.19905e+08	4.24634e+07	2.44047e+08	5.06917e+07	1.34671e+08	9.70626e+06	2.8855e+06	7.69904e+06	9.56966e+06	1.07365e+08	5.78807e+07	253722	442995	8.91944e+07	1.07253e+08
Norm. Area: Sample_28n.raw (F41)	Dingo	10833994482	4468880487	5.41769e+06	6.1918e+08	379835	6.94161e+08	6.906e+08	364647049	3.56667e+08	4.49455e+08	9.06179e+07	9.02926e+07	1021018671	229894	465170	6.76182e+08	3.74117e+08	6.1101e+07	9.21475e+07	1.85549e+07	1.94317e+08	1.94317e+08	1.17513e+08	1.09333e+08	1.11813e+08	1.48703e+08	447482	1.335e+08	1.20474e+06	2.24936e+08	1.70279e+08	1.61422e+06	1.0279e+08	9.74101e+07	4.82098e+07	2.19899e+08	7.64092e+07	9.99781e+07	3.28493e+07	3.78933e+06	7.77068e+06	1.24379e+07	1.02546e+08	4.36041e+07	406357	1.10712e+06	2.47117e+06	9.51689e+07
Norm. Area: Sample_29n.raw (F42)	Dingo	11029859683	5510640350	1.47741e+08	558245857	420146	7.07606e+08	704607866	4.46756e+08	4.37811e+08	4.24991e+08	1.12937e+08	1.12569e+08	1011129646	391041	473490	580266855	4.17125e+08	4.33137e+08	9.57517e+07	1.90812e+07	1.468e+08	1.468e+08	1.37545e+08	9.44063e+07	4.35763e+07	1.83822e+08	446968	1.42622e+08	1.29479e+06	2.83364e+08	2.08633e+08	1.82065e+06	1.18996e+08	1.33758e+08	4.97756e+07	2.53755e+08	7.26505e+07	1.23756e+08	5.35973e+07	3.13097e+06	7.36592e+06	6.36048e+06	1.21284e+08	3.1182e+07	252963	672906	9.60362e+07	9.84885e+07
Norm. Area: Sample_30n.raw (F43)	Dingo	11815071103	8004071638	1.2769e+08	5.52682e+08	428374	5.65573e+08	5.6229e+08	3.83889e+08	377721120	2.82762e+08	1.2145e+08	1.21271e+08	1001947512	7.83426e+07	457179	6.94551e+08	4.95605e+08	7.14705e+07	6.39322e+07	1.24814e+08	1.54388e+08	1.54388e+08	1.49441e+08	1.1695e+08	4.3026e+07	1.74482e+08	522852	1.36105e+08	998694	2.87499e+08	1.866e+08	1.32068e+06	9.71182e+07	1.21576e+08	4.59061e+07	2.48695e+08	6.72004e+07	1.50068e+08	1.13772e+08	3.5482e+06	5.914e+06	8.20998e+06	1.13488e+08	3.2361e+07	227533	433802	1.15089e+08	1.19897e+08
Norm. Area: Sample_31n.raw (F44)	Dingo	16609634144	2438117958	8.67881e+07	1075016863	436282	4.14459e+08	4.10938e+08	2.73018e+08	2.68664e+08	311395541	1.1412e+08	1.13691e+08	8.76007e+08	540023	537376	5.18344e+08	4.47211e+08	4.59051e+06	7.89931e+07	106062875	1.24798e+08	1.24798e+08	8.58266e+07	9.60548e+07	7.42722e+07	1.59361e+08	483202	1.36684e+08	608539	2.881e+08	2.04009e+08	1.74602e+06	5.87252e+07	1.69744e+08	7.62252e+07	2.22806e+08	5.746e+07	1.22567e+08	8.08299e+06	1.79042e+06	8.33769e+06	2.69733e+06	1.24618e+08	2.68732e+07	511857	1.28181e+06	8.1561e+07	8.39978e+07
Norm. Area: Sample_32n.raw (F45)	Dingo	7.37337e+07	12268642815	1519820412	1.92077e+06	2.58145e+06	949079325	9.44916e+08	1379348940	1370992537	5.67929e+08	8.38947e+08	8.36744e+08	8.61422e+08	9.5421e+08	4.18819e+07	7.39839e+08	455275524	2.17226e+07	2.1417e+08	3.98713e+08	8.99484e+07	6.83487e+07	3.7166e+08	3.90998e+08	1.03304e+08	368540565	3.86737e+06	253155904	3.23493e+07	3.51934e+08	3.48697e+08	1.17849e+06	9.52654e+07	2.56687e+08	217044	2.49325e+08	2.84141e+08	2.27847e+08	2.36613e+08	7.10657e+07	6.41139e+06	2.69076e+08	2.57935e+08	2.44279e+08	1.87717e+07	1.52615e+06	2.3936e+06	3.41512e+07
Norm. Area: Sample_33n.raw (F46)	Dingo	10683598381	14096955336	8.35635e+08	5.03152e+08	1.6665e+08	3.66136e+08	3.56397e+08	2.46065e+08	2.00237e+08	3.68496e+08	135835077	1.33995e+08	1.17408e+08	1.36368e+08	1.6665e+08	4.32705e+08	5.08166e+08	5.49068e+07	1.42634e+08	6.50409e+08	7.38354e+07	7.38354e+07	3.34302e+08	5.52952e+08	4.2235e+08	1.70099e+08	2.88046e+07	131714534	2.76826e+07	4.44554e+06	155846111	1.63614e+07	6.48048e+07	1.2433e+08	9.30179e+07	2.24441e+08	1.11702e+08	7.55462e+07	205148670	9.48591e+07	1.0153e+07	4.24624e+07	1.29826e+08	7.7567e+07	3.74123e+06	1.25495e+08	6.60535e+07	6.91801e+07
Norm. Area: Sample_34n.raw (F47)	Dingo	10459784038	12663863668	3340397948	3.87031e+08	2421070817	1876255555	1859421882	2275626670	2134430497	1801204370	1369074858	1362397351	293800024	9.98667e+08	1081489096	7.19668e+08	4.67865e+08	6.39665e+07	7.27016e+08	2.79109e+08	6.85577e+08	6.5169e+08	2.9764e+08	3.24641e+08	1.83208e+08	3.83647e+08	4.36642e+08	1.93245e+08	4.04529e+08	288988	3.20372e+08	3.69547e+08	3.06735e+08	3.46931e+08	1.02995e+08	2.49655e+08	1.55037e+08	1.0732e+07	1.75239e+08	3.01292e+08	1.09477e+07	1.17233e+08	2.0074e+08	9.21121e+07	2.66626e+08	2.64673e+08	5.62471e+07	5.88146e+07
Norm. Area: Sample_35n.raw (F48)	Dingo	8273144733	17155132538	8.91719e+08	4.22746e+08	1.24462e+08	2.85747e+08	2.79133e+08	2.03807e+08	1.7225e+08	3.15709e+08	9.96559e+07	9.82594e+07	2.82727e+08	8.88802e+07	1.24497e+08	4.75994e+08	403736192	5.0711e+06	1.03922e+08	5.56541e+08	1.22058e+08	1.22058e+08	6.45658e+08	532107897	2.05797e+08	1.90209e+08	3.04577e+07	2.38195e+08	2.34484e+07	3.01168e+06	1.41609e+08	2.24317e+07	4.22541e+07	1.67994e+08	1.37864e+08	2.31448e+08	9.9814e+07	1.47136e+08	3.26607e+08	4.84787e+07	1.95126e+07	4.76788e+07	9.6816e+07	1.06869e+08	5.92639e+06	2.18274e+07	6.02892e+07	1.38729e+06
[truncated: 618 more columns]

## Sheet: data2_whole
Name	Group	L-(+)-Lactic acid	L-(+)-Lactic acid	Oleic acid	3-Hydroxybutyric acid	Crotonic acid	Ethyl myristate	Taurine	D-(-)-Glutamine	2,3-Bisphospho-D-glyceric acid	2-Hydroxycaproic acid	6-Hydroxy-2-naphthoic acid	DL-Lactic Acid	DL-_-Leucine	Stearic acid	L-Glutathione oxidized	Hexanoic acid	D-_-Hydroxyglutaric acid	Oleic acid	Pyruvic acid	3-Hydroxybutyric acid	Pyruvic acid	_-Alanine	(9Z,12Z)-6,8-Dihydroxy-9,12-octadecadienoic acid	5-Aminovaleric acid	4-Oxoproline	Valeric acid	Adenosine 5'-monophosphate	Arachidonic acid	2-Ethylhexanoic acid	Succinic acid	D-(+)-Malic acid	L-Glutamic acid	Citric acid	L-Histidine	3-Phosphoglyceric acid	L-Phenylalanine	_-D-Glucose-1,6-bisphosphate	3-Phosphoglyceric acid	Purine	5-Ethylcyclohexane-1,3-dione	Heptanoic acid	Adenosine diphosphate (ADP)	Sorbic acid	Dodecanedioic acid	5-Aminovaleric acid	5-(1-Hydroxyethyl)-3-(2-hydroxypropyl)-2(5H)-furanone	Valeric acid	N-Acetylornithine
Norm. Area: D1n.raw (F1)	Pure	17010752580	7.89551e+08	2.13727e+08	1059090482	773498249	1.84145e+08	8.50962e+08	6.28518e+08	3.54523e+08	2.94543e+08	7.36576e+08	1.74075e+08	1.76345e+08	7.37008e+07	2.4619e+08	276638537	1.17962e+08	2.21301e+07	1.73119e+08	1.34599e+08	2.30093e+08	9.27771e+07	3.57378e+07	1.147e+08	5.09951e+07	8.59084e+07	2.75457e+07	4.47748e+07	4.61908e+07	1.12877e+08	107942068	1.01686e+08	3.77234e+07	8.32462e+07	3.91197e+07	6.92319e+07	8.61396e+06	4.63152e+07	4.50478e+07	1.10876e+08	5.65661e+07	3.98889e+07	1.2029e+08	5.68892e+07	2.50242e+07	5.71658e+07	3.70677e+07	4.69541e+06
Norm. Area: D2n.raw (F2)	Pure	4760746313	4207798545	1.31164e+08	1086585192	9.80664e+08	1.31737e+08	7.05639e+08	8.92082e+08	3.36467e+08	2.99301e+08	8.17481e+07	5.41714e+07	2.05456e+08	5.09746e+07	2.48334e+08	2.44562e+08	156585989	1.7454e+07	2.60369e+08	9.98001e+07	2.08503e+08	1.39751e+08	2.25761e+07	9.30427e+07	5.51561e+07	1.1294e+08	4.1431e+07	2.39344e+07	5.02005e+07	1.01595e+08	5.45861e+07	9.52844e+07	5.47416e+07	7.48015e+07	1.06855e+07	7.76608e+07	9.92805e+06	4.22103e+07	4.45365e+07	116976693	5.48296e+07	4.6653e+07	102625064	7.5809e+07	2.24508e+07	6.05768e+07	3.26945e+07	1.43943e+07
Norm. Area: D3n.raw (F4)	Pure	10298575201	9.66425e+08	1890721980	1185148143	7.4697e+08	1022085205	6.4202e+08	7.69919e+08	386840363	359355005	2.90076e+08	1.11336e+08	2.32974e+08	3.21771e+08	2.11035e+08	2.35893e+08	1.45257e+08	3.79628e+08	247083316	1.67012e+08	1.94496e+08	1.40587e+08	8.85612e+07	2.04175e+08	2.14221e+08	7.76231e+07	1.64888e+08	5.82978e+07	3.93841e+07	1.1126e+08	7.67513e+07	9.82415e+07	6.31377e+07	9.45616e+07	6.46391e+07	8.32166e+07	7.4607e+07	5.24456e+07	5.63993e+07	1.24084e+08	5.24129e+07	5.43158e+07	1.00497e+08	7.85164e+07	7.53267e+07	5.14633e+07	3.52342e+07	2.57303e+07
Norm. Area: D4n.raw (F5)	Pure	13053458250	5.14176e+08	1253946479	1529888973	9.40836e+08	6.63723e+08	5.59868e+08	7.11389e+08	2.81863e+08	2.62364e+08	4.9204e+08	1.4358e+08	316763181	2.53421e+08	1.54874e+08	260658641	160333347	1.73872e+08	221459306	2.21227e+08	1.87281e+08	1.51048e+08	5.94085e+07	2.30459e+08	2.19098e+08	9.35174e+07	2.34331e+07	5.47068e+07	4.65029e+07	1.07113e+08	1.10538e+08	1.01575e+08	1.15514e+08	1.02685e+08	8.24694e+07	7.92378e+07	1.70149e+07	3.85507e+07	7.46528e+07	116709482	5.67943e+07	3.21214e+07	1.28197e+08	7.14506e+07	8.19623e+07	6.9137e+07	4.14682e+07	1.12457e+07
Norm. Area: D5n.raw (F6)	Pure	11769227180	520898139	9.84495e+08	1157106798	7.47831e+08	650735090	8.23039e+08	7.31457e+08	6.18178e+08	2.47831e+08	3.33518e+08	123317222	2.91695e+08	3.13883e+08	1.44954e+08	2.41894e+08	1.59253e+08	1.21663e+08	2.21649e+08	1.93307e+08	1.84784e+08	1.09996e+08	4.8543e+07	2.01684e+08	2.25861e+08	6.73565e+07	3.79642e+07	5.4153e+07	4.71074e+07	1.12563e+08	1.00581e+08	117345607	7.22016e+07	9.33549e+07	9.78059e+07	1.02693e+08	6.35143e+07	8.97413e+07	8.4568e+07	1.00598e+08	5.42116e+07	4.2248e+07	1.24e+08	7.22241e+07	8.09181e+07	5.45221e+07	6.99212e+07	2.20962e+07
Norm. Area: D6n.raw (F7)	Pure	10082460804	6.82455e+08	1419901321	1321673382	8.5771e+08	8.30497e+08	7.27149e+08	6.95575e+08	4.12532e+08	3.79812e+08	3.35412e+08	929945	2.67363e+08	349639323	2.50097e+08	2.83083e+08	137408201	273265944	2.29386e+08	1.03298e+08	1.58862e+08	1.25602e+08	136333195	1.69538e+08	1.68656e+08	9.05248e+07	1.40536e+08	1.13186e+08	3.53353e+07	1.32139e+08	8.36732e+07	1.03802e+08	6.98662e+07	9.61584e+07	7.3057e+07	9.10996e+07	8.46067e+07	5.14231e+07	6.78332e+07	8.74072e+07	5.76473e+07	6.01024e+07	108561439	6.11093e+07	2.71785e+07	5.39478e+07	4.57031e+07	4.22746e+07
Norm. Area: D7n.raw (F8)	Pure	9173343964	1230845257	1621544977	1406026492	8.11853e+08	1049152031	6.2027e+08	7.71666e+08	3.74939e+08	3.6887e+08	273339593	306342	3.4269e+08	3.67582e+08	2.13058e+08	3.11029e+08	1.68052e+08	2.79697e+08	2.46598e+08	1.57919e+08	1.71115e+08	1.75189e+08	1.17551e+08	2.71028e+08	1.77581e+08	8.34928e+07	1.37454e+08	1.39138e+08	5.27364e+07	130487666	9.65648e+07	1.15364e+08	1.05132e+08	1.17704e+08	9.26171e+07	1.05406e+08	7.18938e+07	4.99398e+07	8.2062e+07	9.52591e+07	5.98245e+07	5.7381e+07	1.13218e+08	8.39019e+07	2.65163e+07	5.90787e+07	36875007	4.41345e+07
Norm. Area: D8n.raw (F9)	Pure	10901259157	3.66376e+08	1502399040	1220004547	7.50732e+08	1003192190	695201031	8.6257e+08	4.20131e+08	2.52059e+08	3.54147e+08	1.03438e+08	2.20987e+08	4.12193e+08	1.87937e+08	2.35225e+08	1.45505e+08	2.3946e+08	2.23745e+08	1.77591e+08	2.62205e+08	1.75674e+08	1.24544e+08	164852577	2.39009e+08	8.63457e+07	1.61844e+08	1.05318e+08	5.24622e+07	1.0679e+08	7.03439e+07	8.80929e+07	9.59136e+07	9.45938e+07	6.28059e+07	9.17103e+07	9.49174e+07	5.47565e+07	9.13749e+07	101169072	5.16066e+07	5.79501e+07	9.93352e+07	7.2525e+07	4.25053e+07	5.6769e+07	5.15185e+07	3.65959e+07
Norm. Area: D9n.raw (F10)	Pure	10476291772	5.86099e+08	6.42086e+08	1257992376	8.74799e+08	5.31524e+08	8.7616e+08	7.42668e+08	468177165	3.13282e+08	332532720	785148	4.35715e+08	2.56665e+08	1.9992e+08	2.62847e+08	2.14715e+08	9.98012e+07	2.54263e+08	134571774	173249182	170908831	6.60024e+07	2.0373e+08	1.95872e+08	8.24167e+07	1.615e+08	9.60027e+07	3.23502e+07	1.21639e+08	8.19925e+07	1.00715e+08	6.78166e+07	127297137	7.37904e+07	1.05447e+08	9.12627e+07	6.05726e+07	5.53642e+07	9.55331e+07	5.35185e+07	5.57085e+07	9.55065e+07	7.56623e+07	8.74786e+07	6.55151e+07	5.64149e+07	4.0307e+07
Norm. Area: D10n.raw (F11)	Pure	12098822881	6.62234e+08	1044603411	1226257653	8.22317e+08	7.99152e+08	7.38048e+08	7.06913e+08	5.77921e+08	2.74992e+08	456090693	1.21385e+08	3.66212e+08	2.94151e+08	2.47818e+08	2.53183e+08	1.69957e+08	2.02675e+08	2.1821e+08	1.03755e+08	1.44489e+08	1.22415e+08	7.10345e+07	2.14838e+08	2.08789e+08	6.42602e+07	162549280	1.8217e+08	5.20171e+07	1.14056e+08	8.80923e+07	1.25844e+08	7.24871e+07	1.11372e+08	1.0335e+08	1.00169e+08	1.09784e+08	8.11504e+07	7.40158e+07	9.98458e+07	5.20217e+07	7.65151e+07	1.12215e+08	8.03381e+07	3.86605e+07	6.03783e+07	4.162e+07	8.85528e+07
Norm. Area: H1n.raw (F12)	Hybrid	9273759416	3.83554e+08	1328064345	1249708731	737921068	1021843876	6.86728e+08	7.66698e+08	3.73647e+08	3.80183e+08	2.78165e+08	1.10959e+08	4.67041e+08	3.69929e+08	1.54271e+08	2.3041e+08	1.37616e+08	2.17601e+08	2.2132e+08	1.7525e+08	1.55663e+08	132639305	8.1805e+07	170920878	221258889	9.28661e+07	6.28136e+07	8.96492e+07	2.9206e+07	1.14486e+08	6.99143e+07	1.0437e+08	9.88113e+07	8.74986e+07	5.02599e+07	7.62035e+07	5.3753e+07	4.913e+07	7.24106e+07	1.0185e+08	4.97014e+07	4.04816e+07	9.8538e+07	5.63262e+07	5.94196e+07	6.37383e+07	6.59718e+07	4.72507e+07
Norm. Area: H2n.raw (F13)	Hybrid	8586684352	2.23663e+07	1500898863	1154181750	7.27244e+08	8.1435e+08	4.57578e+08	6.976e+08	3.79949e+08	3.43543e+08	2.2586e+08	251164	3.80332e+08	4.46872e+08	1.96591e+08	2.61015e+08	1.43025e+08	2.66926e+08	221306898	1.28207e+08	1.71258e+08	1.33874e+08	9.01163e+07	167991509	1.86778e+08	7.98444e+07	1.10717e+08	5.5724e+07	5.07869e+07	1.08172e+08	7.70335e+07	8.519e+07	8.51913e+07	9.088e+07	7.48399e+07	7.5617e+07	5.34397e+07	4.45683e+07	5.75913e+07	1.05578e+08	5.07756e+07	4.9853e+07	7.81753e+07	7.48824e+07	6.95931e+07	5.76403e+07	3.25735e+07	1.94235e+07
Norm. Area: H3n.raw (F14)	Hybrid	10508362187	4.34188e+08	1534165996	1467207522	9.22426e+08	8.90509e+08	4.29498e+08	6.59134e+08	4.60563e+08	3.09457e+08	3.42909e+08	8.72952e+07	3.90961e+08	3.02016e+08	135590931	2.49658e+08	1.29324e+08	248859748	2.33915e+08	1.86349e+08	1.51805e+08	1.12415e+08	2.90733e+08	2.32947e+08	2.30995e+08	7.80263e+07	5.49629e+07	5.38045e+07	4.39094e+07	1.03358e+08	1.00798e+08	1.23297e+08	7.15927e+07	9.84728e+07	8.52881e+07	9.63742e+07	5.01221e+07	6.38827e+07	6.85762e+07	1.00153e+08	5.39145e+07	4.63537e+07	1.01948e+08	7.55398e+07	7.6498e+07	7.2371e+07	5.94141e+07	2.43664e+07
Norm. Area: H4n.raw (F15)	Hybrid	16058179728	5.23241e+08	8.58289e+08	1331168505	8.98109e+08	6.88186e+08	5.50102e+08	7.05568e+08	2.93056e+08	2.80529e+08	6.14749e+08	1.52896e+08	2.41718e+08	2.82698e+08	1.61531e+08	2.7605e+08	1.48247e+08	1.29369e+08	2.36503e+08	156422082	3.14244e+08	1.454e+08	7.92056e+07	1.13384e+08	2.11591e+08	9.49762e+07	5.12556e+07	1.21621e+08	3.5331e+07	1.24696e+08	1.23961e+08	1.15268e+08	1.31098e+08	1.06166e+08	1.27225e+08	2.7025e+07	4.74393e+07	5.94687e+07	6.96395e+07	1.0758e+08	5.44333e+07	49868469	9.92218e+07	7.75976e+07	3.51919e+07	6.54496e+07	5.45765e+07	1.91643e+07
Norm. Area: H5n.raw (F16)	Hybrid	12004128157	480743270	4.98957e+08	1110329922	7.8921e+08	5.13668e+08	6.38011e+08	7.11544e+08	4.70929e+08	3.60726e+08	4.45983e+08	1.30442e+08	2.54509e+08	2.20474e+08	1.84212e+08	2.79474e+08	1.43255e+08	6.96671e+07	2.27979e+08	1.91703e+08	1.6699e+08	1.85423e+08	6.38885e+07	1.57092e+08	2.05575e+08	7.8921e+07	1.05684e+08	2.0905e+08	4.55206e+07	1.11475e+08	8.72828e+07	1.20013e+08	6.35747e+07	1.06759e+08	9.44856e+07	8.98445e+07	7.13018e+07	6.07802e+07	5.11584e+07	9.55646e+07	5.84087e+07	5.67688e+07	9.72833e+07	7.32079e+07	8.50792e+07	61158458	34755408	7.0111e+07
Norm. Area: H6n.raw (F17)	Hybrid	10841244497	5.00743e+08	2179284837	1206603685	8.18934e+08	1224924484	6.19884e+08	7.30911e+08	4.36365e+08	335425793	3.21988e+08	9.47853e+07	2.93278e+08	4.09106e+08	1.9057e+08	2.75215e+08	1.5213e+08	3.27526e+08	2.36505e+08	1.0999e+08	2.54401e+08	1.91439e+08	9.66937e+07	2.14115e+08	2.04783e+08	8.98642e+07	1.10726e+08	108590947	3.22329e+07	1.22168e+08	8.21366e+07	1.14265e+08	1.04731e+08	1.14358e+08	8.92428e+07	8.06488e+07	7.72548e+07	6.60125e+07	4.88922e+07	1.11188e+08	5.36851e+07	4.62327e+07	1.09574e+08	7.58811e+07	8.51558e+07	6.1878e+07	3.4784e+07	4.17772e+07
Norm. Area: H7n.raw (F18)	Hybrid	8410021986	7237587265	1310225710	1119754993	7.46659e+08	9.02178e+08	5.15678e+08	8.20833e+08	366018023	2.53702e+08	2.50095e+08	8.51114e+07	3.80349e+08	3.18452e+08	2.05263e+08	2.82587e+08	1.5011e+08	2.02818e+08	2.37e+08	1.51243e+08	1.72732e+08	1.32515e+08	6.34915e+07	1.92444e+08	1.86303e+08	8.493e+07	9.55873e+07	9.38666e+07	3.18303e+07	1.22475e+08	7.74985e+07	1.02202e+08	7.4308e+07	1.20911e+08	8.12992e+07	1.18747e+08	7.52137e+07	5.87009e+07	7.14727e+07	9.59183e+07	5.12458e+07	5.4263e+07	1.1247e+08	7.47858e+07	7.05174e+07	5.59486e+07	3.65381e+07	1.36011e+07
Norm. Area: H8n.raw (F19)	Hybrid	8276711321	3.70767e+08	7.44639e+08	1253695165	9.13751e+08	499967933	666009552	7.97598e+08	2.36221e+08	2.80119e+08	2.4085e+08	2.60832e+07	291275357	1.9589e+08	1.61971e+08	2.34618e+08	1.36814e+08	1.06483e+08	2.41568e+08	1.6683e+08	2.05755e+08	1.39329e+08	6.11318e+07	1.70519e+08	1.54151e+08	1.11979e+08	1.15547e+08	5.20133e+07	5.24877e+07	1.10466e+08	6.96278e+07	9.27138e+07	6.62446e+07	9.27664e+07	5.19666e+07	8.63194e+07	5.48289e+07	4.03799e+07	6.62992e+07	1.08129e+08	4.69688e+07	4.39494e+07	9.65031e+07	7.70304e+07	5.73571e+07	6.21433e+07	5.01639e+07	1.0223e+07
Norm. Area: H9n.raw (F20)	Hybrid	10220842708	4.87803e+08	1751936151	1047709049	9.96806e+08	1025917061	5.66106e+08	6.73591e+08	3.65014e+08	3.53196e+08	3.40382e+08	944676	1.69604e+08	4.49717e+08	1.82999e+08	2.87948e+08	1.4713e+08	2.81069e+08	2.48041e+08	163444873	2.05638e+08	1.63774e+08	9.15369e+07	1.56942e+08	2.03451e+08	7.51802e+07	8.90449e+07	6.50872e+07	2.36472e+07	1.13644e+08	8.73902e+07	1.0493e+08	7.44807e+07	1.00282e+08	8.25947e+07	7.56258e+07	5.29343e+07	5.06948e+07	6.56052e+07	108305048	5.84141e+07	5.1552e+07	1.05056e+08	6.74267e+07	8.82188e+07	5.81638e+07	4.28051e+07	2.68917e+07
Norm. Area: H10n.raw (F21)	Hybrid	10840719423	5.47806e+08	1264986439	1248190712	8.19055e+08	8.59332e+08	5.2028e+08	8.51868e+08	285207070	334156040	3.98834e+08	1.29709e+08	3.29792e+08	3.05281e+08	1.98689e+08	2.44574e+08	1.51223e+08	2.51634e+08	2.23088e+08	1.79432e+08	2.14124e+08	1.42312e+08	8.93533e+07	1.73826e+08	189195362	7.50086e+07	2.30785e+08	8.85297e+07	4.13785e+07	1.21574e+08	8.14892e+07	9.83611e+07	6.80323e+07	9.57542e+07	5.12234e+07	9.41716e+07	5.77493e+07	3.5119e+07	8.87266e+07	9.12719e+07	4.72588e+07	3.68005e+07	1.17573e+08	7.15084e+07	3.79323e+07	5.08411e+07	5.3153e+07	3.08589e+07
[truncated: 95 more columns]
